# Supplementary material for: Non-Destructive Testing for Documenting Properties of Structural Concrete for Reuse in New Buildings: A Review
Source: Materials (Basel). 2024 Aug 2;17(15):3814. doi: 10.3390/ma17153814 (PMC11313633; doi:10.3390/ma17153814)
Supplement: Supplementary file 1 [file materials-17-03814-s001.zip]

Archive with 1 entries (1 files):
- materials-3063899-supplementary.pdf
